# Supplementary material for: Mechanisms of Isoprene Decoupling in Poplar: Precursor Dynamics and VOC Fluxes Under Acute Thermal Exposure and Elevated CO2
Source: Plants (Basel). 2026 Apr 14;15(8):1196. doi: 10.3390/plants15081196 (PMC13120222; doi:10.3390/plants15081196)
Supplement: Supplementary file 1 [file plants-15-01196-s001.zip]

Archive with 1 entries (1 files):
- plants-4230987-supplementary.pdf
